# Supplementary material for: Bipolar membrane electrolyzers enable high single-pass CO2 electroreduction to multicarbon products
Source: Nat Commun. 2022 Jun 24;13:3609. doi: 10.1038/s41467-022-31295-3 (PMC9232613; doi:10.1038/s41467-022-31295-3)
Supplement: Supplementary file 2 — Source Data [file 41467_2022_31295_MOESM2_ESM.xlsx]

## Sheet: Fig. 2C
Item	X-axis	Y-axis	Y-axis	Y-axis	Y-axis
Figure 1D	Current density (mA cm-2)	BPM O2 flow (mL min-1)	BPM CO2 flow (mL min-1)	BPM ratio	AEM ratio
	100	0.35311	0.0436	0.12347	1.85
	150	0.55967	0.03625	0.06477	1.92
	200	0.76623	0.04612	0.06019	1.92
	250	0.93279	0.05124	0.05493	1.93
	300	1.11934	0.03994	0.03568	1.97

## Sheet: Fig. 3
Item	X-axis	Y-axis	Y-axis	Y-axis	Y-axis
Fig. 3a	Current density (mA cm-2)	Cell voltage (V) - 250 μm	Cell voltage (V) - 125 μm	Cell voltage (V) - 65 μm	Cell voltage (V) - 16 μm
	100	4.31	3.87	3.42	3.74
	150	4.62	4.33	3.69	4.01
	200	5.13	4.49	3.82	4.44
	250	6.57	4.84	4.3	5.49
	300	6.94	5.18	5.35	6.77
Fig. 3c	Current density (mA cm-2)	FE - H2 - 250 μm (%)	FE - C2H4 - 250 μm (%)	FE - CO - 250 μm (%)
	100	14.8	28.9	18.4
	150	14.2	33.1	17.3
	200	16.7	35.9	18
	250	22.2	27.4	20
Fig. 3d	Current density (mA cm-2)	FE - H2 - 125 μm (%)	FE - C2H4 - 125 μm (%)	FE - CO - 125 μm (%)
	100	35.2681	11.3416	0
	150	17.5838	22.1677	34.6263
	200	20.2314	29.9275	32.5904
	250	18.0025	34.6452	25.5992
	300	25.6587	34.6994	22.8116
Fig. 3e	Current density (mA cm-2)	FE - H2 - 65 μm (%)	FE - C2H4 - 65 μm (%)	FE - CO - 65 μm (%)
	100	34.0456	18.648	15.0434
	150	24.3323	27.4674	14.8008
	200	20.3587	41.6805	10.9793
	250	18.6209	42.0336	10.1907
	300	18.6873	44.7508	9.34148

## Sheet: Fig. 4
Item	X-axis	Y-axis	Y-axis	Y-axis
Fig. 4a	Input CO2 flow rate (sccm cm-2)	FE - H2 - 250 μm	FE - C2+ - 250 μm	FE - C1 - 250 μm
	1.67	0.40398	0.14634	0.06902
	0.83	0.58934	0.11753	0.04159
	0.42	0.55535	0.09178	0.02606
	0.21	0.60995	0.03709	0.01051
Fig. 4b	Input CO2 flow rate (sccm cm-2)	FE - H2 - 125 μm	FE - C2+ - 125 μm	FE - C1 - 125 μm
	2	0.25583	0.48629	0.14737
	1	0.40491	0.4174	0.04962
	0.5	0.48894	0.32663	0.03255
	0.25	0.61771	0.22979	0.01566
Fig. 4c	Input CO2 flow rate (sccm cm-2)	FE - H2 - 65 μm	FE - C2+ - 65 μm	FE - C1 - 65 μm
	2.34	0.23326	0.45628	0.13205
	1.17	0.23057	0.48963	0.11044
	0.58	0.31428	0.48422	0.07701
	0.29	0.64126	0.33745	0.03905
Fig 4d	Input CO2 flow rate - 250 μm (sccm cm-2)	SPU - 250 μm	Input CO2 flow rate - 125 μm (sccm cm-2)	SPU - 125 μm	Input CO2 flow rate - 65 μm (sccm cm-2)	SPU - 65 μm
	1.67	0.10702	2	0.22694	2.34	0.18424
	0.83	0.14698	1	0.2806	1.17	0.35474
	0.42	0.2071	0.5	0.41453	0.58	0.6166
	0.21	0.16741	0.25	0.60476	0.29	0.78475
Figure 4E	Input CO2 flow rate (sccm cm-2)	Converted to products	Unconverted in cathode stream	Crossover
	2.34	0.18424	0.81128	0.00449
	1.17	0.35474	0.64171	0.00355
	0.58	0.6166	0.3813	0.00211
	0.29	0.78475	0.21406	0.00118
Figure 4F	Cell types	Electrolysis	Cathode Separation	Anode Separation
	Neutral MEA	345	38	116
	Acidic flow cell	620	17	0
	Acidic MEA	436	28	0
	SC-MEA	395	15	0

## Sheet: Fig. S4-S6
Fig. S4
Current density (mA/cm2)	H2 FE	CO FE	CH4 FE	C2H4 FE
50	71.9	2.6	0.2	4.9
100	65.4	1.8	0.4	6.9
150	73.8	1.3	0.1	2.4
200	87.6	0	0	2.6
250	97.1	0	0	2.1
350	95.1	0	0	0
Fig. S5a
Current density (mA/cm2)	H2 FE	CO FE
50	28.8	64
100	26.6	46.4
150	35.7	39.3
200	47.7	33.7
Fig. S5b
Current density (mA/cm2)	H2 FE
50	88.2
100	91.5
150	95.2
200	88.5
250	89.16
Fig. S6a
Current density (mA/cm2)	H2 FE	CO FE	CH4 FE	C2H4 FE
50	23.9	17	6.52407	29.1128
100	26.5	14.4	4.92004	25.075
Fig. S6b
Input CO2 (sccm/cm2)	H2 FE	C1FE	C2+FE
2.4	17	34.5	45
1	41	21.2	29.5
0.6	68	6.3	9.7
Fig. S6c
Input CO2 (sccm/cm2)	CO2 ultilization (%)
10	7.06833
2.4	18.8717
1	14.7808
0.6	10.3492

## Sheet: Fig. S9
Item	X-axis	Y-axis	Y-axis	Y-axis
Fig. S9a	Current Density (mA cm-2)	Cell voltage - 16 μm (V)	Cell voltage - 65μm (V)
	100	3.42	3.43
	150	3.63	3.67
	200	3.91	3.77
	250	4.26	4.19
	300	5.31	4.88
Fig. S9b	Current Density (mA cm-2)	FE - H2 - 65 μm (%)	FE - C2H4 - 65 μm (%)	FE - CO - 65 μm (%)
	100	10.9198	22.3504	20.1002
	150	20.7871	27.2374	13.8084
	200	34.8932	26.7423	11.2755
	250	60.9337	20.0524	5.0985
	300	55.1785	22.9201	9.92737
Fig. S9c	Current Density (mA cm-2)	FE - H2 - 16 μm (%)	FE - C2H4 - 16 μm (%)	FE - CO - 16 μm (%)
	100	69.2959	4.96837	0
	150	84.8509	3.22546	4.73899
	200	86.7594	3.12476	16.6069
	250	88.0229	3.06318	4.36314
	300	90.393	2.79096	14.5846

## Sheet: Fig. S11
Item	X-axis	Y-axis	Y-axis	Y-axis	Y-axis
Fig. S11a	Current Density (mA cm-2)	Cell voltage - 125 μm water (V)	FE - H2 - 125 μm water (%)	FE - C2H4 - 125 μm water (%)	FE - CO - 125 μm water (%)
	50	6.12	98.2	0.02	1.5
	75	7.01	94.2	0.5	4.2
	100	8.87	100	0	0
Fig. S11b	Current Density (mA cm-2)	Cell voltage - 125 μm 0.5M K+ (V)	FE - H2 - 125 μm 0.5M K+ (%)	FE - C2H4 - 125 μm 0.5M K+ (%)	FE - CO - 125 μm 0.5M K+ (%)
	100	4.71	77.746	0.2113	6.55614
	150	5.48	78.0691	1.22699	6.86833
	200	6.16	86.3413	1.71284	3.27807
	250	6.67	86.0053	1.82157	4.87027
	300	7.14	74.6726	2.10778	5.72361
	350	7.64	90.0466	2.51973	4.72755
	400	8.01	95.155	0.887	3.95
Fig. S11c	Current Density (mA cm-2)	Cell voltage - 125 μm 2M K+ (V)	FE - H2 - 125 μm 2M K+ (%)	FE - C2H4 - 125 μm 2M K+ (%)	FE - CO - 125 μm 2M K+ (%)
	100	3.92	11.4238	13.4608	31.1783
	150	4.21	11.3305	23.5499	18.707
	200	4.33	8.26125	23.2514	14.1861
	250	4.57	12.3919	26.0838	12.9702
	300	5.33	20.2731	26.828	11.3281
	350	5.8	28.0135	25.8673	3.65231
Fig. S11d	Current Density (mA cm-2)	Cell voltage - 65 μm 1M Na+ (V)	FE - H2 - 65 μm 1M Na+ (%)	FE - C2H4 - 65 μm 1M Na+ (%)	FE - CO - 65 μm 1M Na+ (%)
	100	3.43	34.9439	27.6415	12.9914
	150	3.58	27.7161	36.5386	9.64139
	200	3.87	23.3072	38.5834	4.04448
	250	3.99	21.3385	41.0106	4.11802
	300	5.16	24.821	42.0789	3.6768
Fig. S11e	Current Density (mA cm-2)	Cell voltage - 65 μm 1M Cs+ (V)	FE - H2 - 65 μm 1M Cs+ (%)	FE - C2H4 - 65 μm 1M Cs+ (%)	FE - CO - 65 μm 1M Cs+ (%)
	100	3.55	34.9158	13.9741	10.1294
	150	3.71	39.7132	15.5169	8.28771
	200	3.9	38.9745	20.6052	8.97835
	250	4.28	38.6457	22.6567	3.40717
	300	5.45	58.6166	18.8747	4.60428
Fig. S11f	Cations	Max. Ethylene FE (%)
	Na+	42
	K+	45
	Cs+	22
Fig. S11g	Current Density (mA cm-2)	FE - H2 - flow cell 1M Cs+ (%)	FE - C2H4 - flow cell 1M Cs+ (%)	FE - CO - flow cell 1M Cs+ (%)
	100	13.6	37	21.5
	150	10.11	47.83	10.5
	200	10.25	43.24	18.3
	250	11.42	40.2	12.2
	300	23.44	36.4	15.21

## Sheet: Fig. S12
Item	X-axis	Y-axis	Y-axis	Y-axis
Fig. S12a	Current Density (mA cm-2)	Cell voltage - 20 degree (V)	Cell voltage - 35 degree (V)	Cell voltage - 50 degree (V)
	100	4.29	3.9	3.67
	150	4.66	4.39	3.9
	200	4.92	4.53	4.08
	250	5.15	4.82	4.53
	300	5.36	5.15	5.1
Fig. S12b	Current Density (mA cm-2)	FE - H2 - 20 degree (%)	FE - C2H4 - 20 degree (%)	FE - CO - 20 degree (%)
	100	26.4403	20.1591	15.9009
	150	30.2196	24.2094	14.9656
	200	35.1426	24.7193	11.4
	250	38.3632	23.5074	6.2
	300	43.1278	23.818	2
Fig. S12c	Current Density (mA cm-2)	FE - H2 - 50 degree (%)	FE - C2H4 - 50 degree (%)	FE - CO - 50 degree (%)
	100	27.7526	25.8278	0
	150	30.4921	30.0026	10.8085
	200	39.4346	27.9975	6.70333
	250	45.2218	23.9661	5.86152
	300	49.4026	21.3877	0

## Sheet: Fig. S13
Item	X-axis	Y-axis	Y-axis	Y-axis
Fig. S13a	Thickness (μm)	Area specific resistance (Ohm cm2)	Voltage loss at 200 mA cm-2 (V)
	16	1.05	0.21
	65	0.47	0.094
	125	0.82	0.164
	250	1.7	0.34
Fig. S13b	Current Density (mA cm-2)	Cathode potential vs. RHE (V)	Anode potential vs. RHE (V)
	100	-0.7	1.9
	150	-0.78	2.01
	200	-0.83	2.03
	250	-0.92	2.17
	300	-0.95	2.2
Fig. S13c	Current Density (mA cm-2)	FE - H2	FE - C2H4	FE - CO
	100	12.5066	27.1333	31.5923
	150	11.8173	32.3054	23.7093
	200	13.6838	39.2315	20.1288
	250	13.8071	32.631	17.4029
	300	22.9164	15.5672	28.4632

## Sheet: Fig. S14
Current Density (mA cm-2)	FE - H2	FE - C2H4	FE - CO
100	61.6762	8.03606	11.153
150	77.9727	5.40305	9.23286
200	86.2985	4.53101	7.53744
250	87.7928	4.14654	4.65728
300	90.2972	4.11455	2.94144

## Sheet: Fig. S15
Fig. S15a	Input CO2 flow rate - 250 μm (sccm cm-2)	CO2-to-ethylene - 250 μm	Input CO2 flow rate - 125 μm (sccm cm-2)	CO2-to-ethylene - 125 μm	Input CO2 flow rate - 65 μm (sccm cm-2)	CO2-to-ethylene - 65 μm
	1.67	0.04051	2	0.07876	2.34	0.08041
	0.83	0.05542	1	0.15543	1.17	0.17239
	0.42	0.06802	0.5	0.20755	0.58	0.31114
	0.21	0.05153	0.25	0.23879	0.29	0.38277
Fig. S15b	Input CO2 flow rate - 65 μm (sccm cm-2)	Converted %	Unreact %	Crossover %
	2.34	0.18424	0.81128	0.00449
	1.17	0.35474	0.64171	0.00355
	0.58	0.6166	0.3813	0.00211
	0.29	0.78475	0.21406	0.00118

[truncated: 3 more sheets: Fig. S16, Fig. S17, Fig. S18]
